# Supplementary material for: Circulation and Genetic Characterizations of Coronaviruses From Companion Animals in Chengdu, Southwest China: One-Year Postpandemic
Source: Transbound Emerg Dis. 2025 Oct 15;2025:7589098. doi: 10.1155/tbed/7589098 (PMC12543499; doi:10.1155/tbed/7589098)
Supplement: Supporting Information 2 — Table S5: The detailed information for cats and dogs included in this study. [file 7589098.f2.xlsx]

## Sheet: Sheet1
Table S5: The detailed information for cats and dogs included in this study
Species	Sample number	Health conditions	Clinical symptoms	Sample type	Vaccination status	Collection date	Pathogen detection results
Cats	1-1	Presenting clinical symptoms	Ear canal infection, suppuration, gingival inflammation, vomit	Anal swab	Unknown	2023-02-24	FCoV
	1-2	Presenting clinical symptoms	Vomit, Cough, loose stool	Anal swab	Unknown	2023-02-24	/
	1-4	Presenting clinical symptoms	Vomit	Anal swab	Unknown	2023-03-01	/
	1-5	Healthy	/	Anal swab	Unknown	2023-02-24	/
	1-6	Healthy	/	Anal swab	Unknown	2023-02-25	FCoV
	1-7	Healthy	/	Anal swab	Unknown	2023-02-24	/
	1-8	Presenting clinical symptoms	Diarrhea	Anal swab	Unknown	2023-02-25	FCoV
	1-10	Presenting clinical symptoms	Vomit, diarrhea, hypothermia	Anal swab	Unknown	2023-02-24	FCoV
	1-11	Healthy	/	Anal swab	Unknown	2023-03-01	/
	1-13	Presenting clinical symptoms	Hematochezia, soft stool	Anal swab	Unknown	2023-02-28	/
	1-14	Healthy	/	Anal swab	Unknown	2023-03-08	/
	1-15	Presenting clinical symptoms	Cough, sneezing, runny nose	Eye-nose-mouth swab	Unknown	2023-02-28	FHV-1
	1-16	Healthy	/	Anal swab	Unknown	2023-02-24	/
	1-18	Presenting clinical symptoms	Vomit	Anal swab	Unknown	2023-03-08	/
	1-19	Presenting clinical symptoms	Fast breathing, high body temperature, loss of appetite	Anal swab	Unknown	2023-03-08	FCoV
	1-20	Healthy	/	Anal swab	Unknown	2023-03-28	/
	1-22	Presenting clinical symptoms	Diarrhea	Anal swab	Unknown	2023-03-28	/
	1-23	Healthy	/	Eye-nose-mouth swab	Unknown	2023-03-28	/
	1-24	Healthy	/	Eye-nose-mouth swab	Unknown	2023-04-12	FCV
	1-27	Healthy	/	Anal swab	Unknown	2023-04-13	/
	1-30	Presenting clinical symptoms	Ear canal secretions, oral ulcers, bad breath, anemia and inflammation	Anal swab	Unknown	2023-04-17	/
	1-34	Healthy	/	Eye-nose-mouth swab	Unknown	2023-04-18	/
	2-1	Healthy	/	Eye-nose-mouth swab	Unknown	2023-04-18	FCoV
	2-3	Presenting clinical symptoms	Vomit, soft stool, Hematochezia	Anal swab	Unknown	2023-04-19	FCoV
	2-4	Healthy	/	Anal swab	Unknown	2023-04-19	/
	2-5	Presenting clinical symptoms	Dry cough, conjunctivitis	Eye-nose-mouth swab	Unknown	2023-04-19	/
	2-8	Presenting clinical symptoms	Diarrhea, Vomit	Anal swab	Unknown	2023-04-21	FCoV
	2-9	Presenting clinical symptoms	Sneezing, the conjunctiva is red and swollen	Anal swab	Unknown	2023-04-21	FPV
	2-10	Healthy	/	Anal swab	Unknown	2023-04-21	FCoV
	2-11	Healthy	/	Anal swab	Unknown	2023-05-05	/
	2-12	Presenting clinical symptoms	Feline infectious peritonitis	Anal swab	Unknown	2023-05-05	/
	2-13	Presenting clinical symptoms	Vomit, diarrhea	Anal swab	Unknown	2023-05-11	/
	2-14	Presenting clinical symptoms	Viral gastrointestinal hepatitis injury	Anal swab	Unknown	2023-05-24	FPV
	2-15	Healthy	/	Anal swab	Unknown	2023-05-29	/
	2-16	Healthy	/	Anal swab	Unknown	2023-05-07	FHV-1
	2-17	Presenting clinical symptoms	Dandruff, fungal infection	Anal swab	Unknown	2023-05-07	/
	2-18	Presenting clinical symptoms	Unkown	Anal swab	Unknown	2023-05-17	/
	2-19	Presenting clinical symptoms	Heart disease	Eye-nose-mouth swab	Unknown	2023-05-07	/
	2-20	Healthy	/	Anal swab	Unknown	2023-05-07	/
	2-21	Presenting clinical symptoms	Diarrhea, emaciation and black discharge from both ears	Anal swab	Unknown	2023-05-17	/
	2-22	Healthy	/	Anal swab	Unknown	2023-05-30	/
	2-24	Presenting clinical symptoms	Unkown	Anal swab	Unknown	2023-05-26	FCoV
	3-17	Presenting clinical symptoms	Feline infectious peritonitis	Ascites	Unknown	2023-06-07	/
	5-1	Healthy	/	Anal swab	Unknown	2023-06-05	/
	5-2	Presenting clinical symptoms	Vomit, diarrhea	Anal swab	Unknown	2023-06-12	FCoV
	5-3	Healthy	/	Anal swab	Unknown	2023-06-13	/
	5-4	Healthy	/	Anal swab	Unknown	2023-06-13	/
	5-5	Presenting clinical symptoms	Diarrhea, emaciation, anemia, inflammation	Anal swab	Unknown	2023-06-25	FCoV, FPV
	5-6	Healthy	/	Anal swab	Unknown	2023-06-25	FPV
	5-7	Presenting clinical symptoms	Diarrhea	Anal swab	Unknown	2023-06-30	/
	5-8	Presenting clinical symptoms	Hematochezia	Anal swab	Unknown	2023-06-30	FCoV
	5-9	Presenting clinical symptoms	The conjunctiva is red and swollen, and the appetite is poor	Anal swab	Unknown	2023-07-01	FCoV
	5-10	Presenting clinical symptoms	Diarrhea, Swelling of the neck	Anal swab	Unknown	2023-07-03	FPV
	5-11	Presenting clinical symptoms	Diarrhea, anorexia, limping of the hind limbs	Anal swab	Unknown	2023-07-05	FPV
	5-12	Presenting clinical symptoms	Loose stool, Diarrhea	Anal swab	Unknown	2023-07-06	FCoV
	5-13	Presenting clinical symptoms	The conjunctiva of both eyes is red and swollen	Eye-nose-mouth swab	Unknown	2023-07-14	FPV
	5-14	Presenting clinical symptoms	Diarrhea	Anal swab	Unknown	2023-07-14	FCoV
	5-15	Presenting clinical symptoms	Diarrhea	Anal swab	Unknown	2023-07-23	/
	5-16	Healthy	/	Anal swab	Unknown	2023-07-24	/
	5-17	Healthy	/	Anal swab	Unknown	2023-07-26	/
	5-18	Healthy	/	Anal swab	Unknown	2023-07-29	/
	5-19	Presenting clinical symptoms	Salivation, abdominal skin problems	Eye-nose-mouth swab	Unknown	2023-07-30	/
	5-20	Presenting clinical symptoms	Emaciation, hair loss, Hematochezia	Anal swab	Unknown	2023-07-23	FCoV
	5-21	Presenting clinical symptoms	Fever, Diarrhea, Vomit	Anal swab	Unknown	2023-07-23	FPV
	5-22	Presenting clinical symptoms	Stomach twitching, vomit, depressed spirit	Ascites	Unknown	2023-07-29	/
	5-23	Healthy	/	Anal swab	Vaccinated	2023-08-07	FCoV
	5-24	Healthy	/	Anal swab	Vaccinated	2023-08-07	/
	5-25	Presenting clinical symptoms	Diarrhea	Anal swab	Vaccinated	2023-08-07	/
	5-26	Healthy	/	Anal swab	Vaccinated	2023-08-08	/
	5-27	Presenting clinical symptoms	Anorexia, coccidiosis infection	Anal swab	Unknown	2023-08-08	FPV
	5-28	Presenting clinical symptoms	Cough, Sneezing	Eye-nose-mouth swab	Unknown	2023-08-11	/
	5-29	Presenting clinical symptoms	Left eye conjunctival edema, corneal ulcer	Eye-nose-mouth swab	Vaccinated	2023-08-11	/
	5-30	Presenting clinical symptoms	Vomit、Diarrhea	Anal swab	Vaccinated	2023-08-11	/
	5-31	Healthy	/	Anal swab	Unknown	2023-08-12	FCoV
	5-33	Healthy	/	Anal swab	Unknown	2023-08-13	FCoV
	5-34	Healthy	/	Eye-nose-mouth swab	Vaccinated	2023-08-13	/
	5-35	Presenting clinical symptoms	Vomit、Hematochezia	Anal swab	Vaccinated	2023-08-13	/
	5-36	Healthy	/	Anal swab	Unknown	2023-08-14	FPV
	5-37	Healthy	/	Anal swab	Unknown	2023-08-15	FPV
	5-38	Presenting clinical symptoms	Fleas all over the body, extreme emaciation, conjunctival edema of the eyes, purulent eye discharge, and hypothermia	Anal swab	Unknown	2023-08-15	/
	5-39	Presenting clinical symptoms	Diarrhea, Coma, shock	Anal swab	Unknown	2023-08-15	/
	7-2	Presenting clinical symptoms	Yellow discharge from the left eye, red and swollen conjunctiva, a large amount of black discharge from both ears, and local scabs and scales on the back of the chin and neck	Anal swab	Unknown	2023-08-22	FPV
	7-4	Healthy	/	Anal swab	Vaccinated	2023-09-01	/
	7-5	Healthy	/	Anal swab	Vaccinated	2023-09-01	/
	7-6	Presenting clinical symptoms	Conjunctivitis of both eyes and dirty ears	Eye-nose-mouth swab	Unknown	2023-08-28	/
	7-7	Presenting clinical symptoms	Diarrhea	Anal swab	Unknown	2023-08-31	/
	7-8	Presenting clinical symptoms	The hind limbs are unstable and the breathing is rapid	Anal swab	Unknown	2023-09-02	/
	7-10	Presenting clinical symptoms	Vomit, diarrhea	Anal swab	Unknown	2023-09-07	/
	7-11	Presenting clinical symptoms	Excessive eye discharge, red and swollen conjunctiva, Sneezing, runny nose	Anal swab	Unknown	2023-09-08	/
	7-12			Eye-nose-mouth swab			/
	7-13	Healthy	/	Anal swab	Unknown	2023-09-16	/
	7-14	Presenting clinical symptoms	Hematochezia	Anal swab	Unknown	2023-09-17	FCoV
	7-15	Presenting clinical symptoms	Diarrhea	Anal swab	Unknown	2023-09-18	FCoV
	7-17	Presenting clinical symptoms	Vomit, salivation and inflamed gums	Anal swab	Unknown	2023-09-28	/
	7-18	Presenting clinical symptoms	Loose stool, Hematochezia	Anal swab	Unknown	2023-09-28	/
	7-19	Presenting clinical symptoms	Hematochezia	Anal swab	Unknown	2023-10-16	/
	7-20	Presenting clinical symptoms	Sneezing	Anal swab	Unknown	2023-10-12	FCoV
	7-21	Presenting clinical symptoms	Ulcers on the tip of the nose, red and swollen gums, and drooling	Eye-nose-mouth swab	Vaccinated	2023-10-15	/
	7-22	Presenting clinical symptoms	Vomit, diarrhea, hematochezia, depressed spirit	Anal swab	Vaccinated	2023-10-11	FCoV
	7-23	Presenting clinical symptoms	Feline infectious peritonitis, with enlarged bellies, reduced appetite and listlessness	Ascites	Unknown	2023-10-14	FCoV
	1-4-HH	Presenting clinical symptoms	Hematochezia	Anal swab	Vaccinated	2023-10-24	FCoV
	7-24	Healthy	/	Anal swab	Unknown	2023-10-28	FPV
	7-25	Presenting clinical symptoms	Vomit	Anal swab	Unknown	2023-11-18	/
	7-26	Presenting clinical symptoms	Diarrhea, Hematochezia, Sneezing	Eye-nose-mouth swab	Unknown	2023-11-07	FCoV
	7-27	Presenting clinical symptoms	Vomiting with blood	Anal swab	Unknown	2023-11-15	FHV-1
	7-28	Healthy	/	Anal swab	Unknown	2023-11-10	/
	7-29	Healthy	/	Anal swab	Unknown	2023-11-10	/
	7-30	Healthy	/	Anal swab	Unknown	2023-11-04	FCoV
	7-31	Healthy	/	Anal swab	Vaccinated	2023-11-17	FPV
	7-32			Eye-nose-mouth swab			/
	7-33	Healthy	/	Anal swab	Unknown	2023-11-17	FHV-1
	7-34			Eye-nose-mouth swab			/
	7-35	Presenting clinical symptoms	Hematochezia	Anal swab	Unknown	2023-11-18	FCoV
	7-36	Presenting clinical symptoms	Gingivitis	Eye-nose-mouth swab	Vaccinated	2023-11-25	FHV-1
	7-37	Healthy	/	Anal swab	Vaccinated	2023-11-25	FHV-1
	7-38	Healthy	/	Anal swab	Unknown	2023-11-25	/
	7-39	Presenting clinical symptoms	Vomi, poor mental state, dry nasal mirror	Anal swab	Vaccinated	2023-12-02	/
	7-40	Healthy	/	Anal swab	Unknown	2023-12-06	/
	1-4-BZ	Presenting clinical symptoms	Diarrhea，Hematochezia	Anal swab	Unknown	2023-11-14	FCoV
	9-1	Presenting clinical symptoms	Gastroenteritis	Anal swab	Unknown	2023-12-15	FPV, FHV-1
	9-2	Presenting clinical symptoms	Vomit	Anal swab	Vaccinated	2023-12-16	FCoV, FPV
	9-3	Healthy	/	Anal swab	Unknown	2023-12-14	FPV
	9-4	Presenting clinical symptoms	Diarrhea, retching and convulsions	Anal swab	Unknown	2023-12-14	FCoV, FPV
	9-5	Healthy	/	Anal swab	Unknown	2023-12-20	FPV
	9-6	Presenting clinical symptoms	Emaciation and low body temperature	Anal swab	Unknown	2023-12-21	FCoV
	9-7	Healthy	/	Anal swab	Vaccinated	2023-12-29	FCoV
	9-8			Eye-nose-mouth swab			/
	9-9	Healthy	/	Anal swab	Unknown	2024-01-03	/
	9-10	Presenting clinical symptoms	Diarrhea, Hematochezia	Anal swab	Unknown	2023-12-30	/
	9-11	Healthy	/	Anal swab	Vaccinated	2024-01-03	/
	9-12	Healthy	/	Eye-nose-mouth swab	Unknown	2023-12-05	/
	9-13	Healthy	/	Anal swab	Vaccinated	2023-12-31	FCoV, FPV
	9-14	Healthy	/	Anal swab	Unknown	2023-12-30	/
	9-15	Healthy	/	Anal swab	Unknown	2024-01-02	/
	9-16	Presenting clinical symptoms	Unkown	Anal swab	Vaccinated	2024-01-02	/
	9-17	Healthy	/	Anal swab	Unknown	2024-01-02	/
	9-18	Healthy	/	Anal swab	Vaccinated	2024-01-04	/
	9-20	Presenting clinical symptoms	Diarrhea	Anal swab	Unknown	2024-01-07	FCoV
	9-21	Healthy	/	Anal swab	Unknown	2024-01-08	FPV
	9-22	Presenting clinical symptoms	Vomit	Anal swab	Unknown	2024-01-08	FPV
	9-23	Healthy	/	Anal swab	Unknown	2024-01-08	/
	1-16	Presenting clinical symptoms	Hematochezia	Anal swab	Unknown	2023-12-10	/
	9-24	Presenting clinical symptoms	Sneezing, rhinorrhea	Eye-nose-mouth swab	Unknown	2024-01-12	FHV-1
	9-25	Presenting clinical symptoms	Vomit	Anal swab	Unknown	2024-01-15	/
	9-26	Presenting clinical symptoms	Hematochezia	Anal swab	Unknown	2024-01-17	/
	9-27	Presenting clinical symptoms	Hematochezia	Anal swab	Unknown	2024-01-17	/
Dogs	1-9	Presenting clinical symptoms	Diarrhea	Anal swab	Unknown	2023-03-08	/
	1-12	Presenting clinical symptoms	Diarrhea	Anal swab	Unknown	2023-03-08	/
	1-21	Healthy	/	Anal swab	Unknown	2023-03-28	CPV
	1-25	Presenting clinical symptoms	Sneezing	Eye-nose-mouth swab	Unknown	2023-04-12	/
	1-26	Presenting clinical symptoms	Sneezing	Eye-nose-mouth swab	Unknown	2023-04-12	/
	1-28	Presenting clinical symptoms	Diarrhea	Eye-nose-mouth swab	Unknown	2023-04-12	CRCoV, CPV
	1-29			Anal swab			CCoV, CPV, CDV
	1-31	Presenting clinical symptoms	Vomit, Diarrhea	Anal swab	Unknown	2023-04-17	CPV
	1-32	Healthy	/	Anal swab	Unknown	2023-04-17	CCoV, CPV
	1-33			Eye-nose-mouth swab			CPV, CIV
	2-2	Healthy	/	Eye-nose-mouth swab	Unknown	2023-04-18	/
	2-6	Presenting clinical symptoms	Vomit, Gastroenteritis	Anal swab	Unknown	2023-04-20	/
	2-7			Eye-nose-mouth swab			/
	3-1	Healthy	/	Anal swab	Unknown	2023-05-04	/
	3-2	Healthy	/	Anal swab	Unknown	2023-05-04	/
	3-3	Healthy	/	Anal swab	Unknown	2023-05-07	/
	3-4	Presenting clinical symptoms	Vomit, Pancreatitis	Anal swab	Unknown	2023-05-07	/
	3-5	Presenting clinical symptoms	Rash, Flea	Anal swab	Unknown	2023-05-09	/
	3-6			Eye-nose-mouth swab			/
	3-7	Presenting clinical symptoms	Vomit	Anal swab	Unknown	2023-05-11	/
	3-8	Presenting clinical symptoms	Hematochezia	Anal swab	Unknown	2023-05-11	/
	3-9	Healthy	/	Anal swab	Unknown	2023-05-11	/
	3-10			Eye-nose-mouth swab			/
	3-11	Healthy	/	Anal swab	Unknown	2023-05-11	/
	3-12			Eye-nose-mouth swab			/
	3-13	Presenting clinical symptoms	Cough, Cold	Eye-nose-mouth swab	Unknown	2023-05-11	CPIV
	3-14	Healthy	/	Anal swab	Unknown	2023-05-16	/
	3-15	Healthy	/	Anal swab	Unknown	2023-05-16	/
	3-16	Presenting clinical symptoms	Loose stool, Vomit	Anal swab	Unknown	2023-05-16	CDV
	3-18			Eye-nose-mouth swab			CDV, CPV, CAV-2
	3-19	Healthy	/	Anal swab	Unknown	2023-05-18	/
	3-20	Presenting clinical symptoms	Vomit, Gastrointestinal bleeding, Abdominal pain	Anal swab	Unknown	2023-05-24	/
	3-21	Presenting clinical symptoms	Vomit, Diarrhea	Eye-nose-mouth swab	Unknown	2023-05-24	CPV
	3-22			Anal swab			CPV, CAV-2
	3-23	Presenting clinical symptoms	Cough, Runny nose	Anal swab	Unknown	2023-05-24	CAV-2
	3-24			Eye-nose-mouth swab			CAV-2
	3-26	Presenting clinical symptoms	Pancreatitis, Conjunctival congestion	Eye-nose-mouth swab	Unknown	2023-06-07	CPV
	3-27	Presenting clinical symptoms	Vomit, Diarrhea, Sneezing	Anal swab	Vaccinated	2023-05-26	CPV
	3-28	Healthy	/	Anal swab	Unknown	2023-06-07	/
	3-29			Eye-nose-mouth swab			/
	3-30	Healthy	/	Eye-nose-mouth swab	Unknown	2023-06-09	/
	4-20			Anal swab			CCoV, CPV
	3-31	Healthy	/	Anal swab	Unknown	2023-06-12	CPV
	3-32			Eye-nose-mouth swab			CPV, CAV-2
	4-1	Healthy	/	Anal swab	Unknown	2023-06-28	/
	4-2	Presenting clinical symptoms	Vomit, Hematochezia, Fever	Anal swab	Unknown	2023-06-28	/
	4-3	Healthy	/	Eye-nose-mouth swab	Unknown	2023-06-30	CPV, CAV-2
	4-4			Anal swab			CCoV, CPV, CAV-2
	4-5	Presenting clinical symptoms	Vomit, Diarrhea	Anal swab	Unknown	2023-06-30	/
	4-6	Healthy	/	Anal swab	Unknown	2023-07-02	/
	4-7			Eye-nose-mouth swab			CPV
	4-8	Healthy	/	Eye-nose-mouth swab	Unknown	2023-07-04	CPV
	4-9			Anal swab			CPV
	4-10	Presenting clinical symptoms	Vomit, Hematochezia, Diarrhea	Eye-nose-mouth swab	Unknown	2023-07-04	/
	4-11			Anal swab			/
	4-12	Healthy	/	Eye-nose-mouth swab	Unknown	2023-07-04	/
	4-13			Anal swab			CPV
	4-14	Healthy	/	Eye-nose-mouth swab	Unknown	2023-07-04	/
	4-15			Anal swab			/
	4-16	Presenting clinical symptoms	A subcutaneous mass of the chest, Gum bleeding	Anal swab	Unknown	2023-07-04	/
	4-17	Presenting clinical symptoms	There are parasites on the body, Anemia	Anal swab	Unknown	2023-05-05	/
	4-18	Healthy	/	Anal swab	Unknown	2023-06-08	CCoV
	4-19	Presenting clinical symptoms	Cough, Pneumonia, The stool contains intestinal mucos	Anal swab	Unknown	2023-06-09	CPIV
	4-21	Presenting clinical symptoms	Diarrhea, Hematochezia	Anal swab	Unknown	2023-06-24	CCoV
	4-22	Presenting clinical symptoms	Runny nose, Anorexia	Anal swab	Unknown	2023-07-06	/
	4-23			Eye-nose-mouth swab			/
	4-24	Healthy	/	Eye-nose-mouth swab	Unknown	2023-07-06	/
	4-25			Anal swab	Unknown		/
	4-26	Presenting clinical symptoms	Diarrhea, Hematochezia	Eye-nose-mouth swab	Unknown	2023-07-04	/
	4-27	Presenting clinical symptoms	Diarrhea, Hunchback	Anal swab	Unknown	2023-07-05	/
	4-28	Presenting clinical symptoms	Vomit, Intestinal mucosa laxation, Dyspnea, Salivation, Weakness in limbs, Pulmonary edema	Anal swab	Unknown	2023-07-05	/
	4-29	Presenting clinical symptoms	Hematochezia	Anal swab	Unknown	2023-07-07	/
	4-30	Healthy	/	Anal swab	Unknown	2023-07-06	/
	6-1	Presenting clinical symptoms	Hematochezia, Low white blood cell count, High inflammation	Anal swab	Unknown	2023-07-24	/
	6-2	Presenting clinical symptoms	Diarrhea, Hematochezia	Anal swab	Unknown	2023-07-22	/
	6-3	Healthy	/	Anal swab	Vaccinated	2023-07-20	/
	6-4			Eye-nose-mouth swab			/
	6-5	Presenting clinical symptoms	Diarrhea, Runny nose	Eye-nose-mouth swab	Unknown	2023-07-14	CDV, CPIV
	6-6	Presenting clinical symptoms	Vomit, Diarrhea	Anal swab	Unknown	2023-07-15	/
	6-7	Presenting clinical symptoms	Cough, Runny nose	Anal swab	Unknown	2023-07-16	CPV
	6-8			Eye-nose-mouth swab			/
	6-9	Presenting clinical symptoms	Diarrhea	Anal swab	Unknown	2023-07-17	CPV
	6-10			Eye-nose-mouth swab			/
	6-11	Presenting clinical symptoms	Vomit, Cough	Anal swab	Vaccinated	2023-08-08	CPV
	6-12	Presenting clinical symptoms	Hematochezia	Anal swab	Unknown	2023-08-08	/
	6-13	Presenting clinical symptoms	Shudder, Sneezing, Runny nose	Anal swab	Unknown	2023-08-11	/
	6-14			Eye-nose-mouth swab			/
	6-15	Presenting clinical symptoms	Runny nose, Soft stool	Anal swab	Unknown	2023-08-11	/
	6-16			Eye-nose-mouth swab			CRCoV
	6-17	Healthy	/	Anal swab	Unknown	2023-08-13	/
	6-18	Presenting clinical symptoms	Anorexia, Loose stool	Anal swab	Unknown	2023-08-14	CPV
	6-19			Eye-nose-mouth swab			CPIV
	6-20	Presenting clinical symptoms	Diarrhea, Vomit	Anal swab	Unknown	2023-08-15	CCoV, CAV-2
	6-21			Eye-nose-mouth swab			/
	6-22	Presenting clinical symptoms	Convulsions, Eyelid erosion, Conjunctivitis, Dry nose, Purulent nasal discharge	Eye-nose-mouth swab	Vaccinated	2023-08-28	/
	6-24	Presenting clinical symptoms	Cough, Respiratory tract infection	Eye-nose-mouth swab	Unknown	2023-08-21	/
	6-25	Healthy	/	Anal swab	Unknown	2023-08-19	/
	6-28	Presenting clinical symptoms	Cough, Bronchopneumonia	Eye-nose-mouth swab	Unknown	2023-08-30	CDV
	6-29	Presenting clinical symptoms	Arthritis, High blood lipid	Eye-nose-mouth swab	Vaccinated	2023-08-31	/
	6-31	Presenting clinical symptoms	Cough, Lung rales, Dry retching	Eye-nose-mouth swab	Vaccinated	2023-09-01	SARS-CoV-2
	6-32	Presenting clinical symptoms	Sneezing, Runny nose	Anal swab	Unknown	2023-09-03	/
	6-33			Eye-nose-mouth swab			CRCoV
	6-34	Presenting clinical symptoms	Cough	Eye-nose-mouth swab	Vaccinated	2023-09-05	/
	6-35	Healthy	/	Anal swab	Unknown	2023-09-02	/
	6-36			Eye-nose-mouth swab			/
	6-37	Healthy	/	Eye-nose-mouth swab	Unknown	2023-09-02	CPV
	6-38	Healthy	/	Anal swab	Unknown	2023-09-02	CPV
	6-39	Presenting clinical symptoms	Cough, Runny nose	Anal swab	Unknown	2023-09-07	CCoV
	6-40			Eye-nose-mouth swab			/
	6-41	Presenting clinical symptoms	Vomit, Hematochezia	Anal swab	Unknown	2023-09-08	CDV
	8-2	Presenting clinical symptoms	Vomit, Anorexia, Poor mental state	Anal swab	Unknown	2023-09-09	CPV, CPIV
	8-3	Healthy	/	Anal swab	Unknown	2023-09-11	CPV
	8-4			Eye-nose-mouth swab			CPV
	8-5	Healthy	/	Anal swab	Vaccinated	2023-09-11	CPV
	8-6			Eye-nose-mouth swab			CPV
	8-7	Healthy	/	Anal swab	Unknown	2023-09-18	CCoV, CPV
	8-8			Eye-nose-mouth swab			CCoV, CPV
	8-9	Healthy	/	Anal swab	Vaccinated	2023-09-19	/
	8-10			Eye-nose-mouth swab			/
	8-11	Presenting clinical symptoms	Vomit, Diarrhea	Anal swab	Unknown	2023-10-09	CCoV, CPV, CAV-2
	8-12			Eye-nose-mouth swab			CPV
	8-13	Presenting clinical symptoms	Emaciation, Runny nose	Anal swab	Unknown	2023-10-09	CCoV, CPV
	8-14			Eye-nose-mouth swab			CPV
	8-15	Presenting clinical symptoms	Cough, Conjunctivitis, Bronchopneumonia	Eye-nose-mouth swab	Unknown	2023-10-15	/
	8-16	Presenting clinical symptoms	Vomit	Anal swab	Vaccinated	2023-10-20	CPV
	8-17	Presenting clinical symptoms	Cough, Runny nose, Increased eye discharge	Anal swab	Unknown	2023-10-21	CCoV
	8-18			Eye-nose-mouth swab			CPIV
	8-19	Presenting clinical symptoms	Hematochezia	Anal swab	Vaccinated	2023-10-21	/
	8-20	Presenting clinical symptoms	Diarrhea	Anal swab	Vaccinated	2023-11-04	/
	8-21	Presenting clinical symptoms	Hematochezia, Pancreatitis	Anal swab	Unknown	2023-11-18	/
	8-22	Healthy	/	Anal swab	Unknown	2023-11-21	/
	8-23	Presenting clinical symptoms	Cough	Anal swab	Unknown	2023-11-23	CCoV
	8-24	Presenting clinical symptoms	Vomit, Diarrhea	Anal swab	Unknown	2023-11-24	CPV
	8-25			Eye-nose-mouth swab			CPV
	8-26	Healthy	/	Anal swab	Unknown	2023-11-26	CPV
	8-27			Eye-nose-mouth swab			/
	8-28	Presenting clinical symptoms	Vomit	Anal swab	Vaccinated	2023-12-01	/
	8-31	Healthy	/	Anal swab	Vaccinated	2023-12-17	/
	8-32			Eye-nose-mouth swab			/
	8-33	Presenting clinical symptoms	Vomit, Hematochezia	Eye-nose-mouth swab	Unknown	2023-12-15	/
	8-34	Presenting clinical symptoms	Vomit, Diarrhea, Hematochezia	Anal swab	Unknown	2023-12-11	/
	8-35	Presenting clinical symptoms	Diarrhea	Anal swab	Unknown	2023-12-11	/
	1-8	Presenting clinical symptoms	Vomit, Diarrhea	Anal swab	Vaccinated	2023-11-16	CCoV
	1-10	Presenting clinical symptoms	Vomit, Diarrhea	Anal swab	Unknown	2023-11-30	/
	1-13	Presenting clinical symptoms	Sunken eyes, Pale gums, Low body temperature, General weakness	Anal swab	Unknown	2023-12-02	CCoV, CPV
	1-14	Presenting clinical symptoms	Shudder, Asthma	Anal swab	Unknown	2023-12-02	CCoV, CPV
	1-15	Presenting clinical symptoms	Diarrhea, Vomit	Anal swab	Unknown	2023-12-06	CCoV, CPV
	10-1	Presenting clinical symptoms	Skin disease, Red rash, Dandruff, red and swollen	Anal swab	Vaccinated	2023-12-23	/
	10-2	Presenting clinical symptoms	Skin disease, Conjunctivitis, The skin around the anus is ulcerated	Eye-nose-mouth swab	Vaccinated	2023-12-30	/
	10-3	Presenting clinical symptoms	Diarrhea, Hematochezia	Anal swab	Unknown	2023-12-26	CPV
	10-4	Healthy	/	Anal swab	Vaccinated	2023-12-30	/
	10-5	Healthy	/	Anal swab	Vaccinated	2024-01-02	/
	10-6			Eye-nose-mouth swab			/
	10-7	Healthy	/	Anal swab	Unknown	2024-01-04	/
	10-8			Eye-nose-mouth swab			/
	10-9	Presenting clinical symptoms	Diarrhea	Anal swab	Unknown	2024-01-04	/
	10-10	Presenting clinical symptoms	Diarrhea, Vomit	Anal swab	Unknown	2024-01-06	/
	10-11	Presenting clinical symptoms	Diarrhea, Vomit	Anal swab	Unknown	2024-01-06	CPV
	1-18	Presenting clinical symptoms	Unkown	Eye-nose-mouth swab	Unknown	2023-12-23	CPV
	1-20	Presenting clinical symptoms	Diarrhea, Hematochezia	Anal swab	Unknown	2023-12-25	CPV
	1-21	Presenting clinical symptoms	Hematochezia	Anal swab	Unknown	2023-12-27	CPV
	1-28	Presenting clinical symptoms	Vomit, Diarrhea, Hematochezia	Anal swab	Unknown	2024-01-10	CRCoV
	1-31	Presenting clinical symptoms	Diarrhea, Hematochezia	Anal swab	Unknown	2024-01-17	/
